# Supplementary material for: Coronary septic embolism presenting as acute myocardial infarction. A case report of a singular manifestation of infective endocarditis
Source: Eur Heart J Case Rep. 2025 Jan 29;9(2):ytaf037. doi: 10.1093/ehjcr/ytaf037 (PMC11831021; doi:10.1093/ehjcr/ytaf037)
Supplement: ytaf037_Supplementary_Data [file ytaf037_supplementary_data.zip]

Archive with 2 entries (2 files):
- Video 1.mp4
- Video 2 com doppler.mp4
